# Supplementary material for: Anti-Tumor Activity and Mechanism of Silibinin Based on Network Pharmacology and Experimental Verification
Source: Molecules. 2024 Apr 22;29(8):1901. doi: 10.3390/molecules29081901 (PMC11054111; doi:10.3390/molecules29081901)
Supplement: Supplementary file 1 [file molecules-29-01901-s001.zip]

Archive with 1 entries (1 files):
- molecules-2955703-supplementary.pdf
